# Supplementary material for: Cross-cultural adaptation and psychometric evaluation of the urdu version of the morisky, greene, and levine medication adherence scale (MGLS-4) for major depressive disorder patients
Source: PLoS One. 2025 Apr 28;20(4):e0320258. doi: 10.1371/journal.pone.0320258 (PMC12036920; doi:10.1371/journal.pone.0320258)
Supplement: S1 Data — (XLSX) [file pone.0320258.s002.xlsx]

## Sheet: Data
SR.NO	Gender	Age	Marital Status	Education	Occupational status	Monthly Income	Type of depression	Comorbidities	Duration of disease	Monthly hospital visits	Disease phase	Do you often forget to take medicines?	Do you show carelessness in taking medicines?	Do you quit taking medicines on feeling better?	Do you quit medicines when your disease get worse?	MGL Total Score	MGL Level of Medication Adherence	SCORE
1	male	40y-50y	married	uneducated	employed	<20,000	recurrent	nothing	>3years	more than one time	progressive	no	no	yes	yes	2	Moderate Medication Adherence	2
2	female	40y-50y	married	Graduation	housewife	>50,000	recurrent	nothing	>3years	once in a month	discontinued	no	no	yes	yes	2	Moderate Medication Adherence	2
3	female	>50y	married	Graduation	retired	>50,000	recurrent	Diabetes	>3years	once in a month	discontinued	no	no	no	no	4	High Medication Adherence	4
4	female	40y-50y	unmarried	Graduation	student	no income	first episode	others	<1year	once in a month	initiation	no	no	yes	yes	2	Moderate Medication Adherence	2
5	male	40y-50y	unmarried	Matriculation	own bussiness	30,000-40,000	recurrent	others	>3years	once in a month	progressive	no	no	yes	no	3	Moderate Medication Adherence	3
6	female	40y-50y	married	uneducated	housewife	20,000-30,000	recurrent	others	>3years	more than one time	progressive	no	no	yes	no	3	Moderate Medication Adherence	3
7	female	20y-30y	married	Matriculation	retired	20,000-30,000	first episode	others	<1year	once in a month	initiation	yes	no	yes	yes	1	Poor Medication Adherence	1
8	female	40y-50y	unmarried	Matriculation	student	no income	recurrent	others	<1year	more than one time	initiation	no	no	yes	yes	2	Moderate Medication Adherence	2
9	female	20y-30y	married	uneducated	unemployed	20,000-30,000	first episode	Diabetes	<1year	more than one time	progressive	no	no	yes	no	3	Moderate Medication Adherence	3
10	female	40y-50y	married	Graduation	housewife	30,000-40,000	first episode	Hypertension	<1year	once in a month	initiation	no	no	yes	no	3	Moderate Medication Adherence	3
11	male	40y-50y	married	islamic education	retired	<20,000	recurrent	others	<1year	more than one time	initiation	no	no	yes	no	3	Moderate Medication Adherence	3
12	female	40y-50y	married	islamic education	employed	>50,000	recurrent	Hypertension	>3years	more than one time	initiation	yes	no	no	yes	2	Moderate Medication Adherence	2
13	male	20y-30y	unmarried	Graduation	unemployed	<20,000	recurrent	Diabetes	<1year	once in a month	initiation	yes	no	yes	no	2	Moderate Medication Adherence	2
14	male	40y-50y	married	Graduation	employed	>50,000	recurrent	Hypertension	>3years	more than one time	initiation	yes	yes	yes	no	1	Poor Medication Adherence	1
15	male	40y-50y	married	Intermediate	employed	>50,000	recurrent	others	2y-3y	more than one time	progressive	no	yes	yes	yes	1	Poor Medication Adherence	1
16	male	40y-50y	unmarried	Matriculation	employed	<20,000	recurrent	others	<1year	more than one time	initiation	no	yes	no	yes	2	Moderate Medication Adherence	2
17	female	40y-50y	unmarried	Intermediate	unemployed	<20,000	recurrent	others	>3years	more than one time	progressive	yes	no	yes	yes	1	Poor Medication Adherence	1
18	male	>50y	married	Graduation	retired	>50,000	recurrent	Diabetes	<1year	once in a month	initiation	yes	yes	yes	yes	0	Poor Medication Adherence	0
19	male	>50y	married	Matriculation	retired	>50,000	recurrent	nothing	2y-3y	more than one time	progressive	yes	yes	yes	no	1	Poor Medication Adherence	1
20	male	20y-30y	unmarried	uneducated	employed	>50,000	recurrent	Diabetes	2y-3y	once in a month	initiation	no	no	yes	no	3	Moderate Medication Adherence	3
21	male	20y-30y	unmarried	Intermediate	employed	30,000-40,000	recurrent	others	2y-3y	more than one time	progressive	no	no	yes	yes	2	Moderate Medication Adherence	2
22	male	40y-50y	unmarried	Matriculation	employed	20,000-30,000	recurrent	nothing	>3years	more than one time	progressive	no	yes	yes	yes	1	Poor Medication Adherence	1
23	male	20y-30y	unmarried	Matriculation	student	no income	recurrent	nothing	<1year	more than one time	progressive	no	no	no	no	4	High Medication Adherence	4
24	male	40y-50y	married	Matriculation	employed	20,000-30,000	recurrent	nothing	<1year	more than one time	progressive	no	no	yes	no	3	Moderate Medication Adherence	3
25	male	20y-30y	unmarried	Matriculation	student	no income	recurrent	nothing	>3years	more than one time	progressive	no	no	yes	yes	2	Moderate Medication Adherence	2
26	male	20y-30y	married	uneducated	employed	no income	recurrent	nothing	>3years	more than one time	progressive	no	no	yes	yes	2	Moderate Medication Adherence	2
27	female	40y-50y	married	uneducated	housewife	no income	recurrent	Hypertension	>3years	once in a month	progressive	no	no	no	yes	3	Moderate Medication Adherence	3
28	female	20y-30y	married	Intermediate	student	>50,000	first episode	Hypertension	<1year	once in a month	initiation	no	no	no	no	4	High Medication Adherence	4
29	female	less than 20y	unmarried	Matriculation	student	no income	first episode	nothing	<1year	once in a month	initiation	yes	yes	yes	yes	0	Poor Medication Adherence	0
30	female	20y-30y	married	Matriculation	unemployed	<20,000	recurrent	nothing	>3years	once in a month	progressive	yes	yes	yes	yes	0	Poor Medication Adherence	0
31	female	>50y	married	Graduation	employed	<20,000	recurrent	Hypertension	>3years	once in a month	progressive	no	no	yes	yes	2	Moderate Medication Adherence	2
32	female	>50y	DIVORCED	Intermediate	unemployed	<20,000	recurrent	nothing	>3years	once in a month	initiation	yes	yes	no	yes	1	Poor Medication Adherence	1
33	female	>50y	DIVORCED	Intermediate	unemployed	<20,000	recurrent	Hypertension	>3years	once in a month	discontinued	yes	yes	yes	yes	0	Poor Medication Adherence	0
34	female	40y-50y	unmarried	uneducated	student	no income	recurrent	others	>3years	once in a month	progressive	yes	yes	yes	yes	0	Poor Medication Adherence	0
35	male	40y-50y	married	Matriculation	employed	<20,000	recurrent	Hypertension	<1year	more than one time	initiation	no	yes	yes	no	2	Moderate Medication Adherence	2
36	female	40y-50y	married	uneducated	housewife	no income	recurrent	Hypertension	>3years	more than one time	progressive	yes	yes	yes	yes	0	Poor Medication Adherence	0
37	male	20y-30y	married	Matriculation	employed	>50,000	recurrent	nothing	>3years	more than one time	progressive	yes	yes	yes	no	1	Poor Medication Adherence	1
38	male	20y-30y	unmarried	Graduation	own bussiness	>50,000	first episode	others	<1year	more than one time	progressive	no	no	yes	no	3	Moderate Medication Adherence	3
39	male	20y-30y	married	Matriculation	employed	<20,000	recurrent	nothing	<1year	more than one time	initiation	yes	yes	yes	yes	0	Poor Medication Adherence	0
40	male	20y-30y	married	Matriculation	employed	<20,000	recurrent	Hypertension	2y-3y	more than one time	progressive	yes	yes	yes	yes	0	Poor Medication Adherence	0
41	male	less than 20y	unmarried	Matriculation	student	no income	first episode	nothing	<1year	once in a month	initiation	no	no	no	no	4	High Medication Adherence	4
42	female	>50y	DIVORCED	uneducated	employed	30,000-40,000	recurrent	nothing	>3years	more than one time	progressive	no	no	no	no	4	High Medication Adherence	4
43	male	20y-30y	married	Graduation	housewife	>50,000	recurrent	nothing	>3years	more than one time	progressive	yes	yes	yes	yes	0	Poor Medication Adherence	0
44	female	less than 20y	unmarried	Matriculation	student	no income	first episode	nothing	<1year	once in a month	initiation	no	no	no	no	4	High Medication Adherence	4
45	female	20y-30y	married	Graduation	housewife	no income	recurrent	nothing	>3years	more than one time	progressive	no	no	no	no	4	High Medication Adherence	4
46	female	less than 20y	unmarried	Intermediate	student	no income	recurrent	nothing	2y-3y	once in a month	progressive	no	no	no	no	4	High Medication Adherence	4
47	male	20y-30y	married	uneducated	own bussiness	20,000-30,000	recurrent	nothing	>3years	more than one time	progressive	no	no	no	no	4	High Medication Adherence	4
48	male	40y-50y	DIVORCED	Matriculation	employed	<20,000	recurrent	nothing	>3years	more than one time	progressive	yes	yes	yes	yes	0	Poor Medication Adherence	0
49	female	20y-30y	married	Graduation	employed	>50,000	first episode	Diabetes	<1year	once in a month	initiation	no	no	no	no	4	High Medication Adherence	4
50	female	less than 20y	unmarried	Intermediate	employed	<20,000	first episode	Hypertension	<1year	once in a month	progressive	no	no	no	no	4	High Medication Adherence	4
51	male	>50y	married	uneducated	own bussiness	>50,000	recurrent	nothing	>3years	more than one time	progressive	no	no	no	no	4	High Medication Adherence	4
52	female	>50y	married	Matriculation	housewife	no income	recurrent	Diabetes	2y-3y	once in a month	progressive	yes	yes	no	no	2	Moderate Medication Adherence	2
53	male	20y-30y	married	Matriculation	employed	30,000-40,000	recurrent	nothing	2y-3y	more than one time	initiation	yes	yes	yes	yes	0	Poor Medication Adherence	0
54	female	>50y	married	uneducated	housewife	no income	recurrent	Hypertension	>3years	more than one time	progressive	no	no	no	no	4	High Medication Adherence	4
55	female	less than 20y	unmarried	uneducated	student	no income	recurrent	nothing	>3years	once in a month	progressive	yes	yes	yes	yes	0	Poor Medication Adherence	0
56	male	20y-30y	married	Matriculation	own bussiness	30,000-40,000	recurrent	nothing	<1year	once in a month	initiation	no	no	yes	yes	2	Moderate Medication Adherence	2
57	female	>50y	married	uneducated	housewife	no income	first episode	nothing	<1year	once in a month	initiation	no	no	yes	yes	2	Moderate Medication Adherence	2
58	male	20y-30y	married	Intermediate	employed	<20,000	first episode	Hypertension	<1year	once in a month	initiation	no	no	yes	yes	2	Moderate Medication Adherence	2
59	male	40y-50y	married	Matriculation	employed	>50,000	recurrent	nothing	>3years	once in a month	progressive	no	no	no	no	4	High Medication Adherence	4
60	female	less than 20y	unmarried	Intermediate	student	no income	first episode	nothing	<1year	once in a month	initiation	no	no	no	no	4	High Medication Adherence	4
61	male	20y-30y	married	Matriculation	employed	30,000-40,000	first episode	nothing	<1year	once in a month	initiation	yes	no	yes	yes	1	Poor Medication Adherence	1
62	male	20y-30y	married	Matriculation	employed	30,000-40,000	recurrent	Hypertension	2y-3y	more than one time	progressive	yes	yes	yes	yes	0	Poor Medication Adherence	0
63	male	20y-30y	unmarried	Intermediate	employed	no income	recurrent	nothing	2y-3y	once in a month	initiation	yes	yes	yes	yes	0	Poor Medication Adherence	0
64	male	>50y	married	Graduation	employed	>50,000	recurrent	Diabetes	<1year	once in a month	initiation	yes	no	yes	yes	1	Poor Medication Adherence	1
65	female	less than 20y	unmarried	Matriculation	student	no income	first episode	Hypertension	<1year	once in a month	initiation	yes	no	yes	yes	1	Poor Medication Adherence	1
66	male	20y-30y	married	Intermediate	employed	<20,000	first episode	nothing	<1year	once in a month	initiation	yes	yes	yes	yes	0	Poor Medication Adherence	0
67	male	>50y	married	Matriculation	retired	<20,000	recurrent	nothing	2y-3y	once in a month	progressive	no	no	yes	yes	2	Moderate Medication Adherence	2
68	male	less than 20y	unmarried	Matriculation	student	no income	first episode	nothing	<1year	more than one time	initiation	yes	yes	yes	yes	0	Poor Medication Adherence	0
69	male	20y-30y	married	Matriculation	employed	20,000-30,000	recurrent	Hypertension	2y-3y	once in a month	progressive	yes	yes	yes	yes	0	Poor Medication Adherence	0
70	female	20y-30y	unmarried	Graduation	student	no income	recurrent	Hypertension	2y-3y	once in a month	progressive	yes	yes	yes	yes	0	Poor Medication Adherence	0
71	female	40y-50y	married	Matriculation	housewife	30,000-40,000	recurrent	nothing	>3years	more than one time	progressive	yes	yes	yes	yes	0	Poor Medication Adherence	0
72	female	40y-50y	married	Intermediate	housewife	<20,000	recurrent	nothing	2y-3y	once in a month	progressive	yes	yes	yes	yes	0	Poor Medication Adherence	0
73	female	20y-30y	married	Matriculation	housewife	<20,000	recurrent	nothing	<1year	once in a month	discontinued	yes	yes	no	no	2	Moderate Medication Adherence	2
74	male	20y-30y	married	Matriculation	employed	>50,000	recurrent	nothing	>3years	more than one time	progressive	yes	yes	yes	yes	0	Poor Medication Adherence	0
75	male	less than 20y	unmarried	Matriculation	student	no income	recurrent	Hypertension	2y-3y	more than one time	initiation	no	yes	yes	yes	1	Poor Medication Adherence	1
76	male	40y-50y	married	Intermediate	employed	<20,000	recurrent	Hypertension	>3years	more than one time	progressive	no	yes	yes	yes	1	Poor Medication Adherence	1
77	male	>50y	married	Intermediate	employed	>50,000	recurrent	Diabetes	>3years	more than one time	progressive	no	no	no	yes	3	Moderate Medication Adherence	3
78	male	20y-30y	married	Matriculation	employed	20,000-30,000	first episode	nothing	<1year	once in a month	initiation	yes	yes	yes	yes	0	Poor Medication Adherence	0
79	male	>50y	married	Matriculation	own bussiness	>50,000	recurrent	nothing	>3years	more than one time	progressive	yes	yes	yes	yes	0	Poor Medication Adherence	0
80	male	less than 20y	unmarried	islamic education	student	no income	first episode	nothing	<1year	once in a month	initiation	no	no	no	no	4	High Medication Adherence	4
81	male	>50y	married	Intermediate	employed	>50,000	recurrent	Hypertension	>3years	more than one time	progressive	yes	yes	yes	yes	0	Poor Medication Adherence	0
82	female	less than 20y	married	islamic education	housewife	<20,000	recurrent	nothing	<1year	once in a month	initiation	no	no	no	no	4	High Medication Adherence	4
83	female	40y-50y	DIVORCED	uneducated	employed	<20,000	recurrent	Hypertension	2y-3y	once in a month	progressive	no	no	no	no	4	High Medication Adherence	4
84	female	40y-50y	married	islamic education	housewife	no income	recurrent	nothing	>3years	once in a month	progressive	yes	yes	no	no	2	Moderate Medication Adherence	2
85	female	20y-30y	unmarried	Graduation	unemployed	<20,000	recurrent	others	>3years	more than one time	progressive	no	no	yes	yes	2	Moderate Medication Adherence	2
86	female	20y-30y	unmarried	Graduation	student	no income	recurrent	nothing	>3years	more than one time	progressive	no	no	yes	yes	2	Moderate Medication Adherence	2
87	female	>50y	married	uneducated	housewife	no income	recurrent	Hypertension	2y-3y	more than one time	progressive	no	no	no	no	4	High Medication Adherence	4
88	female	40y-50y	married	uneducated	housewife	30,000-40,000	recurrent	Hypertension	<1year	once in a month	initiation	no	no	no	no	4	High Medication Adherence	4
89	female	less than 20y	unmarried	Matriculation	student	no income	recurrent	Diabetes	>3years	once in a month	initiation	no	no	yes	yes	2	Moderate Medication Adherence	2
90	female	20y-30y	married	Intermediate	employed	30,000-40,000	recurrent	nothing	>3years	once in a month	progressive	yes	yes	yes	yes	0	Poor Medication Adherence	0
91	male	40y-50y	married	Graduation	employed	>50,000	recurrent	nothing	>3years	more than one time	progressive	no	no	no	no	4	High Medication Adherence	4
92	female	less than 20y	unmarried	Matriculation	student	no income	recurrent	Hypertension	>3years	more than one time	progressive	yes	yes	yes	yes	0	Poor Medication Adherence	0
93	male	20y-30y	married	Graduation	employed	>50,000	first episode	nothing	<1year	once in a month	initiation	yes	yes	yes	yes	0	Poor Medication Adherence	0
94	male	40y-50y	married	Matriculation	unemployed	<20,000	recurrent	nothing	2y-3y	once in a month	progressive	no	no	no	no	4	High Medication Adherence	4
95	male	>50y	unmarried	Matriculation	employed	<20,000	first episode	nothing	2y-3y	more than one time	progressive	yes	yes	yes	yes	0	Poor Medication Adherence	0
96	male	>50y	married	uneducated	own bussiness	30,000-40,000	recurrent	nothing	2y-3y	more than one time	progressive	no	no	no	no	4	High Medication Adherence	4
97	female	20y-30y	married	Matriculation	housewife	20,000-30,000	recurrent	nothing	2y-3y	more than one time	progressive	yes	no	yes	no	2	Moderate Medication Adherence	2
98	male	40y-50y	married	Matriculation	own bussiness	30,000-40,000	recurrent	nothing	2y-3y	more than one time	progressive	yes	yes	yes	yes	0	Poor Medication Adherence	0
99	female	20y-30y	married	Intermediate	housewife	30,000-40,000	first episode	nothing	2y-3y	more than one time	progressive	yes	yes	no	yes	1	Poor Medication Adherence	1
100	female	20y-30y	married	uneducated	housewife	no income	first episode	nothing	<1year	once in a month	initiation	yes	no	yes	no	2	Moderate Medication Adherence	2
101	female	20y-30y	married	uneducated	housewife	30,000-40,000	recurrent	nothing	<1year	more than one time	progressive	yes	no	yes	no	2	Moderate Medication Adherence	2
102	female	20y-30y	married	uneducated	housewife	30,000-40,000	recurrent	nothing	2y-3y	more than one time	progressive	yes	yes	yes	yes	0	Poor Medication Adherence	0
103	female	20y-30y	married	Graduation	student	no income	recurrent	others	2y-3y	more than one time	progressive	no	no	yes	yes	2	Moderate Medication Adherence	2
104	male	>50y	unmarried	Matriculation	housewife	30,000-40,000	first episode	others	>3years	once in a month	progressive	no	no	yes	no	3	Moderate Medication Adherence	3
105	male	40y-50y	unmarried	Graduation	student	no income	first episode	others	<1year	once in a month	initiation	no	no	yes	yes	2	Moderate Medication Adherence	2
106	female	>50y	married	Graduation	own bussiness	>50,000	recurrent	Diabetes	>3years	once in a month	progressive	no	no	no	no	4	High Medication Adherence	4
107	male	40y-50y	married	Intermediate	own bussiness	no income	recurrent	others	>3years	once in a month	discontinued	no	no	yes	yes	2	Moderate Medication Adherence	2
108	male	>50y	married	Intermediate	employed	30,000-40,000	recurrent	Hypertension	>3years	more than one time	progressive	no	yes	yes	yes	1	Poor Medication Adherence	1
109	female	40y-50y	unmarried	Graduation	student	20,000-30,000	first episode	others	>3years	once in a month	initiation	yes	yes	yes	yes	0	Poor Medication Adherence	0
110	male	40y-50y	DIVORCED	Matriculation	employed	<20,000	recurrent	nothing	>3years	more than one time	progressive	yes	yes	yes	yes	0	Poor Medication Adherence	0
111	male	20y-30y	married	Intermediate	own bussiness	30,000-40,000	recurrent	nothing	2y-3y	once in a month	progressive	yes	yes	yes	yes	0	Poor Medication Adherence	0
112	male	40y-50y	married	Matriculation	own bussiness	>50,000	first episode	nothing	<1year	once in a month	initiation	no	no	no	no	4	High Medication Adherence	4
113	male	less than 20y	unmarried	Matriculation	student	no income	recurrent	nothing	>3years	more than one time	progressive	no	no	no	no	4	High Medication Adherence	4
114	male	40y-50y	DIVORCED	uneducated	own bussiness	>50,000	recurrent	nothing	>3years	more than one time	progressive	yes	yes	no	yes	1	Poor Medication Adherence	1
115	male	20y-30y	married	uneducated	own bussiness	20,000-30,000	recurrent	nothing	2y-3y	more than one time	progressive	no	no	no	no	4	High Medication Adherence	4
116	male	>50y	married	uneducated	own bussiness	30,000-40,000	recurrent	nothing	>3years	more than one time	progressive	no	no	no	no	4	High Medication Adherence	4
117	female	20y-30y	married	uneducated	housewife	no income	recurrent	nothing	>3years	more than one time	progressive	no	no	no	no	4	High Medication Adherence	4
118	female	40y-50y	unmarried	islamic education	housewife	no income	first episode	nothing	<1year	once in a month	initiation	no	no	no	no	4	High Medication Adherence	4
119	female	20y-30y	married	Graduation	unemployed	<20,000	recurrent	Hypertension	<1year	once in a month	initiation	no	no	no	no	4	High Medication Adherence	4
120	female	20y-30y	married	uneducated	housewife	no income	recurrent	nothing	>3years	more than one time	progressive	no	no	no	no	4	High Medication Adherence	4
121	female	40y-50y	married	uneducated	housewife	no income	recurrent	nothing	>3years	more than one time	progressive	yes	yes	yes	no	1	Poor Medication Adherence	1
122	female	40y-50y	married	uneducated	housewife	no income	recurrent	nothing	>3years	more than one time	progressive	yes	yes	no	no	2	Moderate Medication Adherence	2
123	female	20y-30y	unmarried	Intermediate	student	no income	first episode	nothing	>3years	more than one time	progressive	no	no	no	no	4	High Medication Adherence	4
124	female	20y-30y	married	uneducated	student	no income	first episode	nothing	<1year	once in a month	initiation	yes	yes	yes	yes	0	Poor Medication Adherence	0
125	female	40y-50y	married	uneducated	student	no income	recurrent	nothing	>3years	more than one time	progressive	no	no	no	no	4	High Medication Adherence	4
126	female	40y-50y	married	uneducated	housewife	no income	recurrent	nothing	>3years	more than one time	progressive	yes	yes	no	no	2	Moderate Medication Adherence	2
127	female	40y-50y	married	uneducated	housewife	no income	recurrent	nothing	>3years	more than one time	progressive	no	no	no	no	4	High Medication Adherence	4
128	female	40y-50y	married	islamic education	housewife	no income	recurrent	nothing	>3years	more than one time	progressive	yes	yes	yes	yes	0	Poor Medication Adherence	0
129	female	20y-30y	unmarried	islamic education	student	no income	recurrent	nothing	>3years	more than one time	progressive	no	no	no	no	4	High Medication Adherence	4
130	female	>50y	married	uneducated	housewife	no income	recurrent	nothing	>3years	more than one time	progressive	no	no	no	no	4	High Medication Adherence	4
131	female	less than 20y	unmarried	Matriculation	student	no income	recurrent	Hypertension	>3years	more than one time	progressive	no	no	no	no	4	High Medication Adherence	4
132	female	40y-50y	married	uneducated	housewife	no income	recurrent	nothing	>3years	more than one time	progressive	yes	yes	no	no	2	Moderate Medication Adherence	2
133	female	40y-50y	DIVORCED	uneducated	housewife	no income	recurrent	nothing	2y-3y	more than one time	initiation	no	no	no	no	4	High Medication Adherence	4
134	female	>50y	married	uneducated	housewife	no income	first episode	nothing	<1year	once in a month	initiation	yes	yes	no	no	2	Moderate Medication Adherence	2
135	female	less than 20y	married	Intermediate	student	no income	recurrent	nothing	>3years	more than one time	progressive	no	no	no	no	4	High Medication Adherence	4
136	female	20y-30y	unmarried	Graduation	employed	<20,000	recurrent	nothing	>3years	more than one time	progressive	no	no	no	no	4	High Medication Adherence	4
137	female	20y-30y	unmarried	Graduation	employed	30,000-40,000	recurrent	nothing	>3years	more than one time	progressive	yes	yes	yes	yes	0	Poor Medication Adherence	0
138	female	20y-30y	unmarried	Graduation	employed	20,000-30,000	recurrent	nothing	>3years	more than one time	progressive	no	no	no	no	4	High Medication Adherence	4
139	female	less than 20y	unmarried	Intermediate	student	no income	recurrent	nothing	>3years	more than one time	progressive	no	no	no	no	4	High Medication Adherence	4
140	female	20y-30y	unmarried	Graduation	employed	30,000-40,000	recurrent	Hypertension	>3years	more than one time	progressive	no	no	no	no	4	High Medication Adherence	4
141	female	less than 20y	unmarried	Matriculation	student	no income	first episode	nothing	<1year	once in a month	initiation	no	no	no	no	4	High Medication Adherence	4
142	female	40y-50y	married	islamic education	housewife	no income	recurrent	nothing	>3years	more than one time	progressive	no	no	no	no	4	High Medication Adherence	4
143	male	40y-50y	married	Graduation	housewife	>50,000	recurrent	nothing	>3years	more than one time	progressive	no	no	no	no	4	High Medication Adherence	4
144	female	less than 20y	unmarried	Matriculation	student	no income	recurrent	nothing	<1year	once in a month	initiation	no	no	no	no	4	High Medication Adherence	4
145	male	20y-30y	married	uneducated	own bussiness	30,000-40,000	recurrent	nothing	>3years	more than one time	progressive	no	no	no	no	4	High Medication Adherence	4
146	male	less than 20y	unmarried	Graduation	employed	<20,000	recurrent	nothing	>3years	more than one time	progressive	no	no	no	no	4	High Medication Adherence	4
147	male	>50y	DIVORCED	uneducated	own bussiness	20,000-30,000	recurrent	Hypertension	2y-3y	more than one time	progressive	yes	yes	no	no	2	Moderate Medication Adherence	2
148	male	40y-50y	unmarried	uneducated	own bussiness	30,000-40,000	recurrent	nothing	>3years	more than one time	progressive	no	no	no	no	4	High Medication Adherence	4
149	male	less than 20y	unmarried	uneducated	unemployed	no income	recurrent	nothing	>3years	more than one time	progressive	yes	yes	no	no	2	Moderate Medication Adherence	2
150	male	>50y	married	uneducated	own bussiness	20,000-30,000	first episode	nothing	<1year	once in a month	initiation	no	no	no	no	4	High Medication Adherence	4
151	male	>50y	DIVORCED	uneducated	own bussiness	20,000-30,000	recurrent	nothing	>3years	more than one time	progressive	no	no	no	no	4	High Medication Adherence	4
152	female	less than 20y	unmarried	Matriculation	student	no income	first episode	nothing	<1year	once in a month	initiation	no	no	no	no	4	High Medication Adherence	4
153	female	less than 20y	unmarried	Matriculation	student	no income	recurrent	nothing	>3years	more than one time	progressive	no	no	no	no	4	High Medication Adherence	4
154	female	40y-50y	married	islamic education	housewife	no income	recurrent	nothing	>3years	more than one time	progressive	no	no	no	no	4	High Medication Adherence	4
155	female	>50y	others	uneducated	unemployed	<20,000	first episode	Hypertension	<1year	once in a month	initiation	no	no	no	no	4	High Medication Adherence	4
156	female	40y-50y	DIVORCED	uneducated	housewife	no income	recurrent	nothing	>3years	more than one time	progressive	no	no	no	no	4	High Medication Adherence	4
157	male	20y-30y	unmarried	Matriculation	student	no income	recurrent	nothing	<1year	more than one time	progressive	no	no	no	no	4	High Medication Adherence	4
158	female	20y-30y	married	Graduation	housewife	no income	recurrent	Diabetes	>3years	once in a month	initiation	no	no	no	no	4	High Medication Adherence	4
159	female	>50y	DIVORCED	uneducated	housewife	no income	recurrent	nothing	>3years	more than one time	progressive	no	no	no	no	4	High Medication Adherence	4
160	female	20y-30y	married	Graduation	housewife	no income	recurrent	nothing	>3years	more than one time	progressive	no	no	no	no	4	High Medication Adherence	4
161	female	20y-30y	others	uneducated	unemployed	no income	recurrent	nothing	2y-3y	more than one time	progressive	no	no	no	no	4	High Medication Adherence	4
162	female	20y-30y	unmarried	uneducated	housewife	no income	first episode	nothing	<1year	once in a month	initiation	no	no	no	no	4	High Medication Adherence	4
163	female	less than 20y	unmarried	Intermediate	student	no income	recurrent	nothing	>3years	more than one time	progressive	no	no	no	no	4	High Medication Adherence	4
164	female	less than 20y	unmarried	uneducated	housewife	no income	first episode	nothing	<1year	once in a month	initiation	no	no	no	no	4	High Medication Adherence	4
165	female	20y-30y	unmarried	uneducated	housewife	no income	recurrent	nothing	>3years	more than one time	progressive	no	no	no	no	4	High Medication Adherence	4
166	male	20y-30y	married	uneducated	own bussiness	>50,000	recurrent	nothing	>3years	more than one time	progressive	no	no	no	no	4	High Medication Adherence	4
167	male	>50y	married	islamic education	own bussiness	20,000-30,000	recurrent	nothing	>3years	more than one time	progressive	no	no	no	no	4	High Medication Adherence	4
168	female	40y-50y	married	uneducated	housewife	no income	recurrent	nothing	>3years	more than one time	progressive	no	no	no	no	4	High Medication Adherence	4
169	male	less than 20y	unmarried	Intermediate	student	no income	recurrent	nothing	>3years	more than one time	progressive	yes	no	yes	no	2	Moderate Medication Adherence	2
170	male	40y-50y	married	uneducated	own bussiness	30,000-40,000	recurrent	nothing	>3years	more than one time	progressive	no	no	no	no	4	High Medication Adherence	4
171	male	20y-30y	married	islamic education	employed	30,000-40,000	recurrent	nothing	>3years	more than one time	progressive	no	no	no	no	4	High Medication Adherence	4
172	male	20y-30y	DIVORCED	uneducated	own bussiness	20,000-30,000	recurrent	nothing	>3years	more than one time	progressive	no	no	no	no	4	High Medication Adherence	4
173	male	40y-50y	married	uneducated	housewife	30,000-40,000	first episode	nothing	>3years	once in a month	initiation	no	no	no	no	4	High Medication Adherence	4
174	male	>50y	married	uneducated	own bussiness	20,000-30,000	recurrent	nothing	>3years	more than one time	progressive	yes	yes	yes	yes	0	Poor Medication Adherence	0
175	male	20y-30y	married	Graduation	housewife	<20,000	recurrent	nothing	>3years	more than one time	progressive	no	no	no	no	4	High Medication Adherence	4
176	male	40y-50y	married	uneducated	own bussiness	30,000-40,000	recurrent	nothing	>3years	more than one time	progressive	no	no	no	no	4	High Medication Adherence	4
177	female	less than 20y	unmarried	Matriculation	student	no income	recurrent	nothing	>3years	more than one time	initiation	yes	yes	yes	yes	0	Poor Medication Adherence	0
178	male	40y-50y	married	Matriculation	own bussiness	30,000-40,000	first episode	nothing	<1year	once in a month	initiation	yes	yes	yes	yes	0	Poor Medication Adherence	0
179	male	20y-30y	married	islamic education	own bussiness	20,000-30,000	first episode	nothing	<1year	once in a month	initiation	no	no	no	no	4	High Medication Adherence	4
180	male	40y-50y	married	uneducated	own bussiness	20,000-30,000	recurrent	nothing	>3years	more than one time	progressive	no	no	no	no	4	High Medication Adherence	4
181	male	40y-50y	married	uneducated	own bussiness	20,000-30,000	recurrent	nothing	>3years	once in a month	progressive	no	no	yes	no	3	Moderate Medication Adherence	3
182	male	40y-50y	married	uneducated	own bussiness	30,000-40,000	recurrent	nothing	>3years	more than one time	progressive	yes	yes	yes	no	1	Poor Medication Adherence	1
183	male	40y-50y	married	uneducated	own bussiness	>50,000	recurrent	nothing	2y-3y	more than one time	progressive	no	yes	yes	yes	1	Poor Medication Adherence	1
184	male	less than 20y	unmarried	Matriculation	student	no income	recurrent	nothing	>3years	more than one time	progressive	yes	yes	yes	yes	0	Poor Medication Adherence	0
185	male	less than 20y	unmarried	uneducated	student	no income	recurrent	nothing	>3years	more than one time	progressive	yes	yes	yes	yes	0	Poor Medication Adherence	0
186	male	40y-50y	DIVORCED	uneducated	own bussiness	30,000-40,000	recurrent	nothing	>3years	more than one time	progressive	no	no	no	no	4	High Medication Adherence	4
187	male	40y-50y	DIVORCED	uneducated	own bussiness	30,000-40,000	recurrent	nothing	>3years	more than one time	progressive	no	no	no	no	4	High Medication Adherence	4
188	male	20y-30y	married	uneducated	housewife	30,000-40,000	recurrent	nothing	<1year	once in a month	initiation	yes	yes	yes	yes	0	Poor Medication Adherence	0
189	female	less than 20y	unmarried	uneducated	own bussiness	30,000-40,000	recurrent	Hypertension	<1year	once in a month	initiation	no	no	no	no	4	High Medication Adherence	4
190	female	40y-50y	unmarried	Graduation	unemployed	30,000-40,000	recurrent	nothing	2y-3y	more than one time	progressive	no	no	yes	yes	2	Moderate Medication Adherence	2
191	male	less than 20y	unmarried	islamic education	unemployed	30,000-40,000	recurrent	nothing	>3years	more than one time	progressive	yes	no	no	no	3	Moderate Medication Adherence	3
192	male	less than 20y	unmarried	islamic education	student	no income	recurrent	nothing	>3years	once in a month	progressive	yes	yes	yes	yes	0	Poor Medication Adherence	0
193	female	less than 20y	married	uneducated	own bussiness	>50,000	recurrent	nothing	<1year	once in a month	initiation	yes	yes	yes	yes	0	Poor Medication Adherence	0
194	male	less than 20y	unmarried	islamic education	student	no income	first episode	nothing	>3years	more than one time	progressive	yes	yes	yes	yes	0	Poor Medication Adherence	0
195	female	20y-30y	married	Graduation	housewife	no income	first episode	nothing	<1year	more than one time	initiation	no	yes	yes	yes	1	Poor Medication Adherence	1
196	female	40y-50y	DIVORCED	uneducated	housewife	no income	first episode	nothing	<1year	once in a month	initiation	yes	yes	yes	yes	0	Poor Medication Adherence	0
197	female	20y-30y	unmarried	Graduation	employed	30,000-40,000	recurrent	nothing	>3years	more than one time	progressive	no	no	yes	yes	2	Moderate Medication Adherence	2
198	male	>50y	married	Matriculation	housewife	no income	first episode	nothing	<1year	once in a month	initiation	yes	yes	yes	yes	0	Poor Medication Adherence	0
199	male	20y-30y	unmarried	Graduation	employed	>50,000	first episode	nothing	<1year	once in a month	initiation	yes	yes	yes	yes	0	Poor Medication Adherence	0
200	male	less than 20y	unmarried	islamic education	student	no income	recurrent	nothing	>3years	more than one time	progressive	yes	yes	yes	yes	0	Poor Medication Adherence	0
201	male	40y-50y	DIVORCED	uneducated	own bussiness	30,000-40,000	first episode	nothing	<1year	once in a month	initiation	no	no	no	no	4	High Medication Adherence	4
202	male	20y-30y	unmarried	Matriculation	own bussiness	<20,000	first episode	nothing	<1year	once in a month	initiation	yes	yes	yes	yes	0	Poor Medication Adherence	0
203	female	less than 20y	unmarried	uneducated	unemployed	no income	first episode	nothing	<1year	once in a month	initiation	no	no	no	no	4	High Medication Adherence	4
204	male	20y-30y	married	Graduation	own bussiness	20,000-30,000	recurrent	nothing	>3years	more than one time	progressive	no	no	no	no	4	High Medication Adherence	4
205	male	40y-50y	married	uneducated	own bussiness	>50,000	first episode	nothing	<1year	once in a month	initiation	no	no	no	no	4	High Medication Adherence	4
206	female	>50y	DIVORCED	uneducated	housewife	no income	first episode	nothing	<1year	once in a month	initiation	yes	no	yes	no	2	Moderate Medication Adherence	2
207	male	less than 20y	unmarried	Matriculation	student	no income	first episode	nothing	<1year	once in a month	initiation	yes	no	yes	no	2	Moderate Medication Adherence	2
208	male	20y-30y	married	Graduation	employed	>50,000	first episode	nothing	<1year	once in a month	initiation	yes	no	no	yes	2	Moderate Medication Adherence	2
209	male	less than 20y	married	Matriculation	employed	<20,000	recurrent	nothing	>3years	more than one time	progressive	no	yes	no	yes	2	Moderate Medication Adherence	2
210	female	20y-30y	married	Graduation	housewife	no income	first episode	nothing	<1year	once in a month	initiation	no	yes	no	yes	2	Moderate Medication Adherence	2
211	female	less than 20y	unmarried	Matriculation	student	no income	first episode	Hypertension	<1year	once in a month	initiation	no	yes	no	yes	2	Moderate Medication Adherence	2
212	female	less than 20y	unmarried	uneducated	housewife	no income	recurrent	Diabetes	>3years	once in a month	initiation	yes	no	yes	no	2	Moderate Medication Adherence	2
213	female	20y-30y	unmarried	uneducated	housewife	no income	recurrent	Hypertension	>3years	more than one time	progressive	no	no	no	no	4	High Medication Adherence	4
214	male	20y-30y	married	uneducated	own bussiness	>50,000	recurrent	nothing	>3years	more than one time	progressive	yes	no	yes	no	2	Moderate Medication Adherence	2
215	male	>50y	married	islamic education	employed	>50,000	recurrent	nothing	>3years	more than one time	progressive	no	yes	no	no	3	Moderate Medication Adherence	3
216	female	less than 20y	unmarried	Matriculation	student	no income	recurrent	Hypertension	>3years	more than one time	progressive	no	yes	yes	yes	1	Poor Medication Adherence	1
217	male	40y-50y	married	Graduation	employed	>50,000	recurrent	Hypertension	>3years	more than one time	progressive	yes	no	no	no	3	Moderate Medication Adherence	3
218	male	40y-50y	unmarried	Intermediate	student	no income	recurrent	others	2y-3y	once in a month	initiation	no	no	yes	no	3	Moderate Medication Adherence	3
219	female	40y-50y	married	uneducated	employed	>50,000	recurrent	Hypertension	>3years	more than one time	progressive	yes	no	yes	no	2	Moderate Medication Adherence	2
220	male	40y-50y	married	uneducated	own bussiness	<20,000	recurrent	nothing	<1year	more than one time	initiation	no	no	yes	no	3	Moderate Medication Adherence	3
